# Supplementary material for: Differences in the impedance of cochlear implant devices within 24 hours of their implantation
Source: PLoS One. 2019 Sep 19;14(9):e0222711. doi: 10.1371/journal.pone.0222711 (PMC6752796; doi:10.1371/journal.pone.0222711)
Supplement: S1 File — (XLSX) [file pone.0222711.s001.xlsx]

## Sheet: David重跑1J evolution
Raw data of impedance measurements
Subject	Timing	CH01	CH02	CH03	CH04	CH05	CH06	CH07	CH08	CH09	CH10	CH11	CH12	CH13	CH14	CH15	CH16
No.1	OP	3.4	4.5	4.2	3.7	3.7	3.7	4.2	4.7	3.9	3.7	3.4	3.9	3.7	4.5	5.3	3.7
No.2	OP	4	3.7	2.9	2.9	2.7	3.2	2.9	3.2	5.1	6.1	7.7	5.6	5.6	7.7	7.7	9.1
No.3	OP	2.4	2.1	2.1	1.9	2.1	1.9	2.1	2.4	2.7	2.4	2.4	3.2	3.5	4.3	4.3	5.3
No.4	OP	2.6	2.6	2.2	1.9	1.9	1.7	1.7	1.7	1.7	1.7	1.7	1.7	1.7	1.7	1.7	1.7
No.5	OP	3	2.5	2.5	3	3	2.8	2.5	2.3	2.8	2.5	2.1	2.3	5.5	2.3	2.3	2.5
No.6	OP	2.1	2.3	2.8	2.3	2.1	2.1	2.1	2.3	1.8	2.1	2.1	1.8	1.8	1.8	1.5	1
No.7	OP	3.9	2.7	3.2	3.4	3.4	3.9	3	3.2	3.7	2.7	3	3	3	3.7	3.7	2.7
No.8	OP	9.6	3.7	5.3	4.5	5.3	6.4	7.2	6.1	6.4	6.4	4	4	3.7	5.1	4.5	4.3
No.9	OP	4.2	4.4	6.3	5	6.5	7	2.9	2.6	2.9	2.6	2.3	2.6	3.4	2.1	1.8	2.1
No.10	OP	3	3	3.8	6.8	4.8	4.5	2.8	2.8	2.5	3.3	2.5	2.5	2.8	2.5	2.3	2.8
No.11	OP	5.9	5.1	4.5	5.1	1.9	1.9	2.4	2.1	1.6	1.9	1.6	1.9	1.9	1.6	1.6	1.6
No.12	OP	3.6	3.9	3.9	3.1	2.6	2.6	3.1	2.6	2.6	2.3	2.3	2.9	7.5	2.3	2.1	2.6
No.1	24 hr	3.2	4	2.7	2.4	2.1	2.1	2.4	2.9	2.7	2.1	2.1	2.4	2.7	4	5.1	2.9
No.2	24 hr	5.6	7.7	4	4.3	3.2	3.2	2.9	3.5	6.7	6.9	14.9	6.9	5.6	6.9	11.4	12
No.3	24 hr	6.4	6.7	8.5	7.2	8	5.6	7.5	7.7	7.2	7.7	6.7	9.6	8.8	9.6	10.6	10.9
No.4	24 hr	3.2	4	3.5	2.9	3.2	2.9	2.9	2.9	2.9	2.4	3.7	2.7	2.9	3.2	4.5	2.9
No.5	24 hr	2.1	1.9	2.1	2.1	2.4	1.9	1.9	2.1	2.1	3.5	2.7	1.9	3.7	3.7	1.9	1.6
No.6	24 hr	2.3	2.3	2.6	2.3	2.1	2.1	2.1	2.3	2.3	2.3	2.1	2.1	1.8	1.8	1.8	1.5
No.7	24 hr	3.3	2.6	2.8	2.6	2.6	2.3	2.1	2.3	2.8	2.8	2.6	2.8	2.8	3	4	3.5
No.8	24 hr	9.3	4	5.6	4.5	5.9	7.2	8.5	8	8	8.8	5.1	4.3	4.3	5.3	4.8	4
No.9	24 hr	8.7	9	6.8	5.4	7.5	8	3.3	3.1	3.1	3.3	4	4.9	7.8	11.8	8.7	4.5
No.10	24 hr	3.4	3.1	3.4	5.7	4.1	4.1	2.6	2.8	2.8	3.1	3.1	3.4	3.1	3.1	2.3	3.1
No.11	24 hr	6.3	5.4	5.9	7.7	5.6	4.9	2.8	2.8	2.1	2.3	2.1	1.9	2.1	1.9	1.9	2.1
No.12	24 hr	3.7	4.3	4.3	3.2	2.7	2.4	3.5	2.7	2.4	2.1	2.4	2.4	2.7	2.4	2.1	2.1
Impedance unit: kOhm. OP: Intra-operative impedance measurements. 24 hr: 24 hour post-operative impedance measurements. CH: channel.
